# Supplementary material for: Metastasis diagnosis using attenuated total reflection-Fourier transform infra-red (ATR-FTIR) spectroscopy
Source: PLoS One. 2024 May 31;19(5):e0304071. doi: 10.1371/journal.pone.0304071 (PMC11142428; doi:10.1371/journal.pone.0304071)
Supplement: S2 File — (XLSX) [file pone.0304071.s002.xlsx]

## Sheet: Sheet1
Sample	Concentration x10E5 cells/ml	State	Relative Peak at 1456 cm-1	Relative Peak at 1540 cm-1	Relative Peak at 1652 cm-1	Multifractal Dimension	Water Areal Ratio
SW480	1	Less Metastatic	1.01169	1.0206	0.34915	1.1241	5.8037
SW480	1	Less Metastatic	1.01923	1.07604	0.36765	1.1985	6.71996
SW480	1	Less Metastatic	1.01769	1.10299	0.38578	1.243	6.65442
SW480	2	Less Metastatic	1.0297	1.14228	0.41709	1.2586	6.4902
SW480	2	Less Metastatic	1.03577	1.18589	0.42354	1.2783	7.39042
SW480	2	Less Metastatic	1.03884	1.2102	0.46054	1.2892	6.89559
SW480	4	Less Metastatic	1.04457	1.229	0.46579	1.1958	6.88849
SW480	4	Less Metastatic	1.068	1.23244	0.49059	1.2288	7.07375
SW480	4	Less Metastatic	1.07243	1.2858	0.52347	1.3216	6.73546
SW480	10	Less Metastatic	1.0686	1.32179	0.54284	1.2268	6.71163
SW480	10	Less Metastatic	1.07203	1.36466	0.56651	1.2432	6.45311
SW480	10	Less Metastatic	1.06674	1.35244	0.56939	1.2875	6.33272
SW620	1	More Metastatic	1.07576	1.3777	0.57613	1.3004	6.34706
SW620	1	More Metastatic	1.07938	1.41836	0.59829	1.2995	6.85556
SW620	1	More Metastatic	1.07048	1.37425	0.60286	1.2902	5.35161
SW620	2	More Metastatic	1.07368	1.3879	0.61583	1.293	5.21359
SW620	2	More Metastatic	1.07378	1.39932	0.62086	1.2926	5.51873
SW620	2	More Metastatic	1.07161	1.39905	0.62423	1.2951	5.48117
SW620	4	More Metastatic	1.06823	1.39378	0.62216	1.2534	5.03146
SW620	4	More Metastatic	1.07404	1.43416	0.6366	1.2987	5.74339
SW620	4	More Metastatic	1.09036	1.46564	0.62607	1.323	7.68166
SW620	10	More Metastatic	1.0736	1.42836	0.62804	1.3005	5.51729
SW620	10	More Metastatic	1.08008	1.4433	0.62231	1.3019	6.25703
SW620	10	More Metastatic	1.07475	1.42159	0.61906	1.3007	5.94134
Sample	Concentration x10E5 cells/ml	State	Relative Peak at 1456 cm-1	Relative Peak at 1540 cm-1	Relative Peak at 1652 cm-1	Mean Multifractal Dimension	SD Multifractal Dimension	Minimum	Maximum		Mean Water Areal Ratio	SD Water Areal Ratio	Minimum	Maximum	Spectral Replicates
WM115	10	Less Metastatic	1.19385	1.48535	0.79956	1.48114	0.03018	1.4272	1.4965		13.7477	0.75612	12.7475	14.5189	5
WM115	10	Less Metastatic	1.13395	1.03363	0.50171	1.4759	0.00171	1.4734	1.4774		15.9102	0.37822	15.4983	16.415	5
WM115	10	Less Metastatic	1.12099	1.07357	0.54011	1.45272	0.00562	1.448	1.4624		23.8829	2.24683	21.3449	25.996	5
WM115	10	Less Metastatic	1.05635	0.84911	0.31452	1.26148	0.03546	1.2449	1.3249		20.0642	0.71482	18.9335	20.8386	5
WM115	10	Less Metastatic	1.15331	1.37356	0.70277	1.46424	0.00122	1.4626	1.4658		17.9318	0.4288	17.5496	18.5861	5
WM266.4	10	More Metastatic	1.18087	1.38836	0.82064	1.49428	0.0025	1.4915	1.4971		22.602	0.89188	21.2622	23.6881	5
WM266.4	10	More Metastatic	1.29971	2.27335	1.69128	1.51116	0.00472	1.5049	1.5181		2.83346	0.31055	2.36967	3.21516	5
WM266.4	10	More Metastatic	1.3441	2.3657	1.48629	1.47842	0.00584	1.473	1.4882		11.7749	0.9208	10.4356	12.8197	5
WM266.4	10	More Metastatic	1.20665	1.66083	1.02022	1.49956	0.00244	1.4972	1.5031		17.1997	0.62578	16.4589	18.0978	5
WM266.4	10	More Metastatic	1.25536	1.88177	1.2016	1.51294	0.00294	1.5098	1.5168		8.0382	0.69878	6.95579	8.81	5
Sample	Concentration x10E5 cells/ml	State	Relative Peak at 1456 cm-1	Relative Peak at 1540 cm-1	Relative Peak at 1652 cm-1	Multifractal Dimension	Water Areal Ratio
B16F01	1	Less Metastatic	1.07543	1.51306	0.72481	1.2762	6.65694
B16F01	1	Less Metastatic	1.03467	1.21644	0.46568	1.2428	6.32376
B16F01	1	Less Metastatic	1.06161	1.40221	0.57952	1.2578	6.85361
B16F01	2	Less Metastatic	1.05259	1.46131	0.60366	1.2262	6.40119
B16F01	2	Less Metastatic	1.05215	1.31554	0.54928	1.1913	6.03477
B16F01	2	Less Metastatic	1.0533	1.45267	0.60564	1.1933	5.07979
B16F01	4	Less Metastatic	1.04992	1.28637	0.50949	1.146	6.00573
B16F01	4	Less Metastatic	1.02969	1.20532	0.4364	1.19	7.42912
B16F01	4	Less Metastatic	1.05543	1.27226	0.50854	1.1461	5.85548
B16F01	10	Less Metastatic	1.05562	1.36515	0.56485	1.1908	6.22508
B16F01	10	Less Metastatic	1.05939	1.4008	0.5839	1.2083	6.10964
B16F01	10	Less Metastatic	1.05878	1.38726	0.58028	1.2021	6.16544
B16F10	1	More Metastatic	1.02177	1.30438	0.51118	1.1862	5.64814
B16F10	1	More Metastatic	1.04273	1.37106	0.54977	1.1894	6.68713
B16F10	1	More Metastatic	1.05155	1.42059	0.5939	1.235	5.08029
B16F10	2	More Metastatic	1.028	1.3954	0.55611	1.2145	5.88199
B16F10	2	More Metastatic	1.03955	1.50011	0.62423	1.2359	4.92507
B16F10	2	More Metastatic	1.05887	1.51909	0.65868	1.2423	6.6961
B16F10	4	More Metastatic	1.04268	1.50018	0.60775	1.2499	4.51505
B16F10	4	More Metastatic	1.05009	1.50185	0.62457	1.2516	4.78086
B16F10	4	More Metastatic	1.05699	1.60667	0.67243	1.2658	6.43175
B16F10	10	More Metastatic	1.05773	1.55567	0.65023	1.2526	6.35217
B16F10	10	More Metastatic	1.07256	1.59179	0.67077	1.2818	6.41756
B16F10	10	More Metastatic	1.09579	1.62044	0.7105	1.297	6.67635
Sample	Concentration x10E5 cells/ml	State	Relative Peak at 1456 cm-1	Relative Peak at 1540 cm-1	Relative Peak at 1652 cm-1	Multifractal Dimension	Water Areal Ratio
MCF7	1	Less Metastatic	1.03076	1.18653	0.48014	1.1075	6.36128
MCF7	1	Less Metastatic	1.02747	1.26704	0.50004	1.2207	6.43215
MCF7	1	Less Metastatic	1.0814	1.09225	0.42281	1.1453	7.06908
MCF7	2	Less Metastatic	1.01229	1.13003	0.41515	1.218	6.91511
MCF7	2	Less Metastatic	1.01458	1.16689	0.4458	1.1509	7.02022
MCF7	2	Less Metastatic	1.0311	1.17639	0.44747	1.2386	7.49524
MCF7	4	Less Metastatic	1.04293	1.3759	0.55681	1.1906	8.53898
MCF7	4	Less Metastatic	1.03313	1.32701	0.50213	1.2031	7.74988
MCF7	4	Less Metastatic	1.05162	1.48914	0.55486	1.2022	8.12158
MCF7	10	Less Metastatic	1.05971	1.20451	0.47092	1.1633	7.63135
MCF7	10	Less Metastatic	1.05914	1.36963	0.55217	1.1418	7.83317
MCF7	10	Less Metastatic	1.04162	1.30619	0.51706	1.1879	7.2434
MDA-MB-231	1	More Metastatic	1.01512	1.20755	0.48367	1.1616	6.73536
MDA-MB-231	1	More Metastatic	1.01562	1.19428	0.46405	1.1602	6.79803
MDA-MB-231	1	More Metastatic	1.00677	1.13629	0.42133	1.2114	6.90935
MDA-MB-231	2	More Metastatic	1.03014	1.21374	0.49092	1.2505	7.24866
MDA-MB-231	2	More Metastatic	1.02407	1.19904	0.45645	1.1755	7.1832
MDA-MB-231	2	More Metastatic	1.02162	1.21772	0.45688	1.2283	5.08723
MDA-MB-231	4	More Metastatic	1.0076	1.19953	0.47019	1.2153	8.13416
MDA-MB-231	4	More Metastatic	1.01771	1.26907	0.49584	1.2301	7.66247
MDA-MB-231	4	More Metastatic	1.01335	1.1991	0.48348	1.2298	7.09369
MDA-MB-231	10	More Metastatic	1.01592	1.1425	0.43219	1.1418	7.59723
MDA-MB-231	10	More Metastatic	1.00667	1.14786	0.44576	1.2178	6.69818
MDA-MB-231	10	More Metastatic	0.99968	1.12513	0.43391	1.1416	6.80409
